# Supplementary material for: Strength Training versus Stretching for Improving Range of Motion: A Systematic Review and Meta-Analysis
Source: Healthcare (Basel). 2021 Apr 7;9(4):427. doi: 10.3390/healthcare9040427 (PMC8067745; doi:10.3390/healthcare9040427)
Supplement: Supplementary file 1 [file healthcare-09-00427-s001.zip]

Archive with 3 entries (2 files):
- ST vs Stretching_data for meta-analysis.xlsx
- __MACOSX/
- __MACOSX/._ST vs Stretching_data for meta-analysis.xlsx
