# Supplementary material for: Strength Training versus Stretching for Improving Range of Motion: A Systematic Review and Meta-Analysis
Source: Healthcare (Basel). 2021 Apr 7;9(4):427. doi: 10.3390/healthcare9040427 (PMC8067745; doi:10.3390/healthcare9040427)
Supplement: Supplementary file 1 [file healthcare-09-00427-s001.zip › ST vs Stretching_data for meta-analysis.xlsx]

## Sheet: Control of n
	Initial n	Minus attrition	Minus non-exercise controls	Minus mixed ST+stretching groups
Alexander et al. (2001)	161	37
Aquino et al. (2010)	45		15
Caputo et al. (2017)	35	8
Jones et al. (2002)	68	12
Leite et al. (2015)	28			14
Li et al. (2020)	40
Morton et al. (2011)	37	1	12
Nelson & Bandy (2004)	69		24
Racil et al. (2020)	34		8	9
Simão et al. (2011)	80		20	20
Wyon et al. (2013)	39	4
	636	62	79	43
		574	495	452

## Sheet: 1st order combinations
Data				Combined					1. Enter n mean and SD in col A B and C
n	mean	SD		n	mean	SD			2. Drag e4, f4,g4 Down
				0	0	0			3. The last row in efg is the combined values of A B and C
				0	#DIV/0!	#DIV/0!			4. Do not change the codes in E,F, and G otherwise
				0	#DIV/0!	#DIV/0!
LI ET AL.	FLEX M+W	Mean	SD			RACIL ET AL.	PLYO	Mean	SD			RACIL ET AL.	PLYO	Mean	SD
M+W	Pre	102.1	14.5			Hip flexion	Pre	140.9	6.6			Hip extension	Pre	39	6.2
	Post	121.6	15.3			L+R	Post	145.3	5			L+R	Post	40.9	6.4
	ST M+W	Mean	SD				FLEX	Mean	SD				FLEX	Mean	SD
	Pre	104	17				Pre	141.4	5.6				Pre	38.2	8
	Post	111.8	21.4				Post	144.2	5.1				Post	41.5	6.2
WYON ET AL.	ST Active	Mean	SD			WYON ET AL.	ST Passive	Mean	SD
L+R	Pre	84	15.4			L+R	Pre	130	13.5
	Post	104	14.4				Post	148.5	11.5
	LIS Active	Mean	SD				LIS Passive	Mean	SD
	Pre	90.5	15.7				Pre	133.5	15.1
	Post	108.5	15.4				Post	146	18.7
	HIS Active	Mean	SD				HIS Passive	Mean	SD
	Pre	77.5	13.5				Pre	127.5	15.1
	Post	84.5	13.5				Post	137	12.6

## Sheet: Raw data
					GROUP 1 - Strength Training					GROUP 2 - Stretching
					PRE		POST			PRE		POST
Study name	RoB Random	RoB Measu	UNITS	ROM type	Mean	SD	Mean	SD	n	Mean	SD	Mean	SD	n	Δ pre-post Exp	Δ pre-post CON
Alexander et al. (2001) - ST vs. stretching [elbow extension]	Low	High	Degrees	Passive	-0.3	2.2	-0.3	2.4	64	-0.4	2.2	-0.6	3.5	60	100	150	-50
Alexander et al. (2001) - ST vs. stretching [shoulder abduction]	Low	High	Degrees	Passive	157.3	29.3	161.5	25.9	64	161.6	26.9	159.1	157.3	60	102.67	98.453	4.21709
Alexander et al. (2001) - ST vs. stretching [hip flexion]	Low	High	Degrees	Passive	116	7.4	117.1	6.6	64	116	7.8	116.4	6.9	60	100.948	100.345	0.603448
Alexander et al. (2001) - ST vs. stretching [hip abduction]	Low	High	Degrees	Passive	23.1	6.7	24.8	6.4	64	25.1	6.6	23.2	6.9	60	107.359	92.4303	14.929
Alexander et al. (2001) - ST vs. stretching [knee flexion]	Low	High	Degrees	Passive	129.5	8	130.7	7.7	64	129.5	9.2	129.2	9	60	100.927	99.7683	1.1583
Alexander et al. (2001) - ST vs. stretching [knee extension]	Low	High	Degrees	Passive	-3.6	5.9	-2.5	5.2	64	-2.6	5	-3.8	5.7	60	69.4444	146.154	-76.7094
Alexander et al. (2001) - ST vs. stretching [ankle dorsiflexion]	Low	High	Degrees	Passive	15.3	5.2	16.5	4.8	64	15.3	5.5	14.5	5.8	60	107.843	94.7712	13.0719
Alexander et al. (2001) - ST vs. stretching [trunk flexion]	Low	High	Degrees	Active	21.7	8.3	24.9	8.2	64	23.8	8.6	22.3	7.8	60	114.747	93.6975	21.0491
Alexander et al. (2001) - ST vs. stretching [trunk extension]	Low	High	Degrees	Active	3.2	2.3	5	3	64	3.1	2.5	2.7	2.1	60	156.25	87.0968	69.1532
Alexander et al. (2001) - ST vs. stretching [trunk lateral flexion]	Low	High	Degrees	Active	18.9	7	23.8	5.8	64	19.9	7.3	20.3	5.8	60	125.926	102.01	23.9159
Aquino et al. (2010) - ST vs. stretching [knee extension]	High	Low	Degrees	Passive	8	4.5	4	6.3	15	5.7	6.5	2.4	9.1	15	50	42.1053	7.89474
Caputo et al. (2017) - ST vs. stretching [cervical spine flexion-extension]	Moderate	Low	Degrees	Active	108.5	30.7	131	11.7	14	110	23.6	125	15.3	13	120.737	113.636	7.10096
Caputo et al. (2017) - ST vs. stretching [cervical spine lateral flexion]	Moderate	Low	Degrees	Active	63.5	13.4	80	13	14	68	10.8	80	12	13	125.984	117.647	8.33719
Caputo et al. (2017) - ST vs. stretching [cervical spine rotation]	Moderate	Low	Degrees	Active	130	25.1	155	21.9	14	136	13.2	150	13.7	13	119.231	110.294	8.93665
Leite et al. (2015) - ST vs stretching [sit and reach; hip flexion]	Low	Low	Centimeters	Active	39.6	4.2	40	4.8	7	38.1	7.2	40	7.2	7	101.01	104.987	-3.97678
Li et al. (2020) - ST vs. stretching [hip flexion]	High	High	Degrees	Passive	104	17	111.8	21.4	20	102.1	14.5	121.6	15.3	20	107.5	119.099	-11.5989
Morton et al. (2011) - ST vs stretching [hip flexion]	High	High	Degrees	Passive	62.6	6.2	73.2	9.8	12	59.3	12.6	64.6	12.5	12	116.933	108.938	7.9953
Morton et al. (2011) - ST vs stretching [hip extension]	High	High	Degrees	Passive	15	5.9	24.9	6.6	12	17.9	4.9	22.6	7.3	12	166	126.257	39.743
Morton et al. (2011) - ST vs stretching [knee extension]	High	High	Degrees	Passive	35.6	13.4	68.5	10.8	12	31.3	7.9	62.5	12.8	12	192.416	199.681	-7.26478
Morton et al. (2011) - ST vs stretching [shoulder extension]	High	High	Degrees	Active	9.2	4	12	4	12	11.8	4.6	13.6	4.5	12	130.435	115.254	15.1805
Racil et al. (2020) - ST (Plyo) vs. stretching [hip flexion]	High	High	Degrees	Active	140.9	6.6	145.3	5	18	141.4	5.6	144.2	5.1	16	103.123	101.98	1.14258
Racil et al. (2020) - ST (Plyo) vs. stretching [hip extension]	High	High	Degrees	Active	39	6.2	40.9	6.4	18	38.2	8	41.5	6.2	16	104.872	108.639	-3.76695
Simão et al. (2011) - ST vs. stretching [sit and reach, hip flexion]	High	Low	Centimeters	Active	30	2	36	3	20	32	3	43	2	20	120	134.375	-14.375
Wyon et al. (2013) - ST vs. low-intensity stretching [active hip flexion]	Low	High	Degrees	Active	84	15.4	104	14.4	11	90.5	15.7	108.5	15.4	13	123.81	119.89	3.92002
Wyon et al. (2013) - ST vs. low-intensity stretching [passive hip flexion]	Low	High	Degrees	Passive	130	13.5	148.5	11.5	11	133.5	15.1	146	18.7	13	114.231	109.363	4.86747
Wyon et al. (2013) - ST vs. moderate to high-intensity stretching [active hip flexion]	Low	High	Degrees	Active	84	15.4	104	14.4	11	77.5	13.5	84.5	13.5	11	123.81	109.032	14.7773
Wyon et al. (2013) - ST vs. moderate to high-intensity stretching [passive hip flexion]	Low	High	Degrees	Passive	130	13.5	148.5	11.5	11	127.5	15.1	137	12.6	11	114.231	107.451	6.77979
Nelson & Bandy (2004) - ST vs. stretching [knee extension]	High	Low	Degrees	Passive	-29.7	6.8	-16.9	6.8	24	-31	7.3	-18.9	6.8	21	56.9024	60.9677	-4.06539
Jones et al. (2002) - ST vs. stretching [hand to scapula]	Low	Low	0-4 in qualitative scale	Active	-1.6	0.9	-0.5	0.7	28	-1.7	1	-0.2	0.8	28	31.25	11.7647	19.4853
Jones et al. (2002) - ST vs. stretching [hand to neck]	Low	Low	0-4 in qualitative scale	Active	-0.1	0.7	0	0.6	28	-1	0.9	-0.1	0.8	28	0	10	-10
			4 is worse!!!
Nelson & Bandy - smaller is also better, in this case! Using negatives			Required inversion of values

## Sheet: 2nd order combinations
Data				Combined					1. Enter n mean and SD in col A B and C
n	mean	SD		n	mean	SD			2. Drag e4, f4,g4 Down
28	-0.2	0.8		28	-0.2	0.8			3. The last row in efg is the combined values of A B and C
28	-1	-0.1		56	-0.6	0.694262			4. Do not change the codes in E,F, and G otherwise
				56	-0.6	0.694262
ALEXANDER	ST	Mean	SD			CAPUTO	ST	Mean	SD			RACIL	ST	Mean	SD
Active	Pre	14.6	10.4			Active	Pre	100.7	36.6			Active	Pre	90	52.1
	Post	17.9	10.9				Post	122	35.4				Post	93.1	53.2
	Stretching	Mean	SD				Stretching	Mean	SD				Stretching	Mean	SD
	Pre	15.6	11.2				Pre	104.7	32.8				Pre	89.8	52.9
	Post	15.1	10.5				Post	118.3	32.3				Post	92.9	52.5
ALEXANDER	ST	Mean	SD			MORTON	ST	Mean	SD			WYON	ST	Mean	SD
Passive	Pre	88.3	59.8			Passive	Pre	37.7	21.7			Active	Pre	84	15.2
Without 2	Post	90.1	60.1				Post	55.6	23.8				Post	104	14.2
outliers	Stretching	Mean	SD				Stretching	Mean	SD				Stretching	Mean	SD
	Pre	89.5	60.2				Pre	36.2	19.6				Pre	84	15.9
	Post	88.5	60				Post	49.9	22.4				Post	97.5	18.8
ALEXANDER	ST	Mean	SD			MORTON	ST	Mean	SD			WYON	ST	Mean	SD
Passive	Pre	62.5	65			Active + passive	Pre	30.6	22.6			Passive	Pre	130	13.3
COMPLETE	Post	63.9	65.5				Post	44.7	28.1				Post	148.5	11.4
	Stretching	Mean	SD				Stretching	Mean	SD				Stretching	Mean	SD
	Pre	63.5	65.5				Pre	30.1	20.1				Pre	130.8	15.2
	Post	62.6	65.3				Post	40.8	25.1				Post	141.9	16.7
ALEXANDER	ST	Mean	SD									WYON	ST	Mean	SD
Passive	Pre	48.1	58.9			JONES ET AL.	ST	Mean	SD			Passive + active	Pre	107	27.1
COMPLETE	Post	50.1	59			Hand to neck +	Pre	-0.9	1.1				Post	126.3	25.8
PLUS	Stretching	Mean	SD			Hand to back	Post	-0.3	0.7				Stretching	Mean	SD
Active	Pre	49.1	59.3				FLEX	Mean	SD				Pre	107.4	28.2
	Post	48.4	59.1				Pre	-1.4	1				Post	119.7	28.5
							Post	-0.6	0.7

## Sheet: 1_Global ROM
		Strength Training					Stretching
ALL MEASURES ARE IN DEGREES		PRE		POST			PRE		POST
Study name - Pooled ROM data	UNITS	Mean	SD	Mean	SD	n	Mean	SD	Mean	SD	n	Δ pre-post Exp	Δ pre-post CON
Alexander et al. (2001)	Degrees	48.1	58.9	50.1	59	64	49.1	59.3	48.4	59.1	60	104.158	98.5743	5.58367
Aquino et al. (2010)	Degrees	8	4.5	4	6.3	15	5.7	6.5	2.4	9.1	15	50	42.1053	7.89474
Caputo et al. (2017)	Degrees	100.7	36.6	122	35.4	14	104.7	32.8	118.3	32.3	13	121.152	112.989	8.16244
Jones et al. (2002)	Minus 4 to 0 scale with arbitrary units	-0.9	1.1	-0.3	0.7	28	-1.4	1	-0.6	0.7	28	33.3333	42.8571	-9.52381
Leite et al. (2015)	Centimeters	39.6	4.2	40	4.8	7	38.1	7.2	40	7.2	7	101.01	104.987	-3.97678
Li et al. (2020)	Degrees	104	17	111.8	21.4	20	102.1	14.5	121.6	15.3	20	107.5	119.099	-11.5989
Morton et al. (2011)	Degrees	30.6	22.6	44.7	28.1	12	30.1	20.1	40.8	25.1	12	146.078	135.548	10.5303
Nelson & Bandy (2004)	Degrees	-29.7	6.8	-16.9	6.8	24	-31	7.3	-18.9	6.8	21	56.9024	60.9677	-4.06539
Racil et al. (2020)	Degrees	90	52.1	93.1	53.2	9	89.8	52.9	92.9	52.5	8	103.444	103.452	-0.00767137
Simão et al. (2011)	Centimeters	30	2	36	3	20	32	3	43	2	20	120	134.375	-14.375
Wyon et al. (2013)	Degrees	107	27.1	126.3	25.8	11	107.4	28.2	119.7	28.5	24	118.037	111.453	6.58487
						224					228	#DIV/0!	#DIV/0!	#DIV/0!
						n total	452

## Sheet: 1_1Global ROM_RoB Randomization
			Strength Training					Stretching
ALL MEASURES ARE IN DEGREES			PRE		POST			PRE		POST
Study name - Pooled ROM data	RoB Random	UNITS	Mean	SD	Mean	SD	n	Mean	SD	Mean	SD	n	Δ pre-post Exp	Δ pre-post CON
Alexander et al. (2001)	Low	Degrees	48.1	58.9	50.1	59	64	49.1	59.3	48.4	59.1	60	104.158	98.5743	5.58367
Aquino et al. (2010)	High	Degrees	8	4.5	4	6.3	15	5.7	6.5	2.4	9.1	15	50	42.1053	7.89474
Caputo et al. (2017)	Moderate	Degrees	100.7	36.6	122	35.4	14	104.7	32.8	118.3	32.3	13	121.152	112.989	8.16244
Jones et al. (2002)	Low	Minus 4 to 0 scale with arbitrary units	-0.9	1.1	-0.3	0.7	28	-1.4	1	-0.6	0.7	28	33.3333	42.8571	-9.52381
Leite et al. (2015)	Low	Centimeters	39.6	4.2	40	4.8	7	38.1	7.2	40	7.2	7	101.01	104.987	-3.97678
Li et al. (2020)	High	Degrees	104	17	111.8	21.4	20	102.1	14.5	121.6	15.3	20	107.5	119.099	-11.5989
Morton et al. (2011)	High	Degrees	30.6	22.6	44.7	28.1	12	30.1	20.1	40.8	25.1	12	146.078	135.548	10.5303
Nelson & Bandy (2004)	High	Degrees	-29.7	6.8	-16.9	6.8	24	-31	7.3	-18.9	6.8	21	56.9024	60.9677	-4.06539
Racil et al. (2020)	High	Degrees	90	52.1	93.1	53.2	9	89.8	52.9	92.9	52.5	8	103.444	103.452	-0.00767137
Simão et al. (2011)	High	Centimeters	30	2	36	3	20	32	3	43	2	20	120	134.375	-14.375
Wyon et al. (2013)	Low	Degrees	107	27.1	126.3	25.8	11	107.4	28.2	119.7	28.5	24	118.037	111.453	6.58487
							224					228	#DIV/0!	#DIV/0!	#DIV/0!
1.1. - Sub-groups according to RoB Random
LOW (4) - Alexander | Jones | Leite | Wyon							n total	452
HIGH (6) - Aquino | Li | Morton | Nelson | Racil | Simão
Moderate RoB = out of this analysis - Caputo

## Sheet: 1_2_Global ROM_RoB Measurement
			Strength Training					Stretching
ALL MEASURES ARE IN DEGREES			PRE		POST			PRE		POST
Study name - Pooled ROM data	RoB Measu	UNITS	Mean	SD	Mean	SD	n	Mean	SD	Mean	SD	n	Δ pre-post Exp	Δ pre-post CON
Alexander et al. (2001)	High	Degrees	48.1	58.9	50.1	59	64	49.1	59.3	48.4	59.1	60	104.158	98.5743	5.58367
Aquino et al. (2010)	Low	Degrees	8	4.5	4	6.3	15	5.7	6.5	2.4	9.1	15	50	42.1053	7.89474
Caputo et al. (2017)	Low	Degrees	100.7	36.6	122	35.4	14	104.7	32.8	118.3	32.3	13	121.152	112.989	8.16244
Jones et al. (2002)	Low	Minus 4 to 0 scale with arbitrary units	-0.9	1.1	-0.3	0.7	28	-1.4	1	-0.6	0.7	28	33.3333	42.8571	-9.52381
Leite et al. (2015)	Low	Centimeters	39.6	4.2	40	4.8	7	38.1	7.2	40	7.2	7	101.01	104.987	-3.97678
Li et al. (2020)	High	Degrees	104	17	111.8	21.4	20	102.1	14.5	121.6	15.3	20	107.5	119.099	-11.5989
Morton et al. (2011)	High	Degrees	30.6	22.6	44.7	28.1	12	30.1	20.1	40.8	25.1	12	146.078	135.548	10.5303
Nelson & Bandy (2004)	Low	Degrees	-29.7	6.8	-16.9	6.8	24	-31	7.3	-18.9	6.8	21	56.9024	60.9677	-4.06539
Racil et al. (2020)	High	Degrees	90	52.1	93.1	53.2	9	89.8	52.9	92.9	52.5	8	103.444	103.452	-0.00767137
Simão et al. (2011)	Low	Centimeters	30	2	36	3	20	32	3	43	2	20	120	134.375	-14.375
Wyon et al. (2013)	High	Degrees	107	27.1	126.3	25.8	11	107.4	28.2	119.7	28.5	24	118.037	111.453	6.58487
													#DIV/0!	#DIV/0!	#DIV/0!
1.2 - Sub-groups according to RoB Measurement
LOW (6) - Aquino | Caputo | Jones | Leite | Nelson | Simão
HIGH (5) - Alexander | Li | Morton | Racil | Wyon

## Sheet: 2_Passive vs. Active
					Strength Training					Stretching
ALL MEASURES ARE IN DEGREES					PRE		POST			PRE		POST
Study name	RoB Random	RoB Test	UNITS	ROM type	Mean	SD	Mean	SD	n	Mean	SD	Mean	SD	n	Δ pre-post Exp	Δ pre-post CON
Alexander et al. (2001)	Low	High	Degrees	Passive	62.5	65	63.9	65.5	64	63.5	65.5	62.6	65.3	60	102.24	98.5827	3.65732
Alexander et al. (2001)	Low	High	Degrees	Active	14.6	10.4	17.9	10.9	64	15.6	11.2	15.1	10.5	60	122.603	96.7949	25.8079
Aquino et al. (2010)	High	Low	Degrees	Passive	8	4.5	4	6.3	15	5.7	6.5	2.4	9.1	15	50	42.1053	7.89474
Caputo et al. (2017)	Moderate	Low	Degrees	Active	100.7	36.6	122	35.4	14	104.7	32.8	118.3	32.3	13	121.152	112.989	8.16244
Jones et al. (2002)	Low	Low	Minus 4 to 0 scale with arbitrary units	Active	-0.9	1.1	-0.3	0.7	28	-1.4	1	-0.6	0.7	28	33.3333	42.8571	-9.52381
Leite et al. (2015)	Low	Low	Centimeters	Active	39.6	4.2	40	4.8	7	38.1	7.2	40	7.2	7	101.01	104.987	-3.97678
Li et al. (2020)	High	High	Degrees	Passive	104	17	111.8	21.4	20	102.1	14.5	121.6	15.3	20	107.5	119.099	-11.5989
Morton et al. (2011)	High	High	Degrees	Passive	37.7	21.7	55.6	23.8	12	36.2	19.6	49.9	22.4	12	147.48	137.845	9.6348
Morton et al. (2011)	High	High	Degrees	Active	9.2	4	12	4	12	11.8	4.6	13.6	4.5	12	130.435	115.254	15.1805
Nelson & Bandy 2004)	High	Low	Degrees	Passive	-29.7	6.8	-16.9	6.8	24	-31	7.3	-18.9	6.8	21
Racil et al. (2020)	High	High	Degrees	Active	90	52.1	93.1	53.2	9	89.8	52.9	92.9	52.5	8	103.444	103.452	-0.00767137
Simão et al. (2011)	High	Low	Centimeters	Active	30	2	36	3	20	32	3	43	2	20	120	134.375	-14.375
Wyon et al. (2013)	Low	High	Degrees	Active	84	15.2	104	14.2	11	84	15.9	97.5	18.8	24	123.81	116.071	7.7381
Wyon et al. (2013)	Low	High	Degrees	Passive	130	13.3	148.5	11.4	11	130.8	15.2	141.9	16.7	24	114.231	108.486	5.74453
2.1 - Passive vs. active
ACTIVE (8) - Alexander | Caputo | Jones | Leite | Morton | Racil | Simão | Wyon
PASSIVE (6) - Alexander | Aquino | Li | Morton | Nelson | Wyon

## Sheet: 3_Hip flexion_global
				Strength Training					Stretching
ALL MEASURES ARE IN DEGREES				PRE		POST			PRE		POST
Study name	RoB Random	RoB Test	UNITS	Mean	SD	Mean	SD	n	Mean	SD	Mean	SD	n	Δ pre-post Exp	Δ pre-post CON
Alexander et al. (2001)	Low	High	Degrees	116	7.4	117.1	6.6	64	116	7.8	116.4	6.9	60	100.948	100.345	0.603448
Leite et al. (2015)	Low	Low	Centimeters	39.6	4.2	40	4.8	7	38.1	7.2	40	7.2	7	101.01	104.987	-3.97678
Li et al. (2020)	High	High	Degrees	104	17	111.8	21.4	20	102.1	14.5	121.6	15.3	20	107.5	119.099	-11.5989
Morton et al. (2011)	High	High	Degrees	62.6	6.2	73.2	9.8	12	59.3	12.6	64.6	12.5	12	116.933	108.938	7.9953
Racil et al. (2020)	High	High	Degrees	140.9	6.6	145.3	5	9	141.4	5.6	144.2	5.1	8	103.123	101.98	1.14258
Simão et al. (2011)	High	Low	Centimeters	30	2	36	3	20	32	3	43	2	20	120	134.375	-14.375
Wyon et al. (2013)	Low	High	Degrees	107	27.1	126.3	25.8	11	107.4	28.2	119.7	28.5	24	118.037	111.453	6.58487
														#DIV/0!	#DIV/0!	#DIV/0!

## Sheet: 3_1_Hip flexion_RoB Random
			Strength Training					Stretching
ALL MEASURES ARE IN DEGREES			PRE		POST			PRE		POST
Study name	RoB Random	UNITS	Mean	SD	Mean	SD	n	Mean	SD	Mean	SD	n	Δ pre-post Exp	Δ pre-post CON
Alexander et al. (2001)	Low	Degrees	116	7.4	117.1	6.6	64	116	7.8	116.4	6.9	60	100.948	100.345	0.603448
Leite et al. (2015)	Low	Centimeters	39.6	4.2	40	4.8	7	38.1	7.2	40	7.2	7	101.01	104.987	-3.97678
Li et al. (2020)	High	Degrees	104	17	111.8	21.4	20	102.1	14.5	121.6	15.3	20	107.5	119.099	-11.5989
Morton et al. (2011)	High	Degrees	62.6	6.2	73.2	9.8	12	59.3	12.6	64.6	12.5	12	116.933	108.938	7.9953
Racil et al. (2020)	High	Degrees	140.9	6.6	145.3	5	9	141.4	5.6	144.2	5.1	8	103.123	101.98	1.14258
Simão et al. (2011)	High	Centimeters	30	2	36	3	20	32	3	43	2	20	120	134.375	-14.375
Wyon et al. (2013)	Low	Degrees	107	27.1	126.3	25.8	11	107.4	28.2	119.7	28.5	24	118.037	111.453	6.58487
													#DIV/0!	#DIV/0!	#DIV/0!

[truncated: 2 more sheets: 3_Hip flexion_active vs passive, 4_Knee extension]
